# Supplementary material for: Engineering Crack Formation in Carbon Nanotube-Silver Nanoparticle Composite Films for Sensitive and Durable Piezoresistive Sensors
Source: Nanoscale Res Lett. 2016 Sep 22;11:422. doi: 10.1186/s11671-016-1626-z (PMC5033798; doi:10.1186/s11671-016-1626-z)
Supplement: Additional file 2: — Table S1. The weight percentage of CNTs and AgNPs in the composite at different CNT paste concentrations. (XLSX 9 kb) [file 11671_2016_1626_MOESM2_ESM.xlsx]

## Sheet: Sheet1
Table S1: The weight percentage of CNTs and AgNPs in the composite at different CNT paste concentrations
wt % CNT paste	wt% CNTs in CNT paste	wt % AgNPs in AgNP ink
50	0.5	99.5
70	1.2	98.8
80	2	98
90	4.5	95.5
95	9	91
100	100	0
